# Supplementary material for: Phenotype Fingerprinting Suggests the Involvement of Single-Genotype Consortia in Degradation of Aromatic Compounds by Rhodopseudomonas palustris
Source: PLoS One. 2009 Feb 26;4(2):e4615. doi: 10.1371/journal.pone.0004615 (PMC2643473; doi:10.1371/journal.pone.0004615)
Supplement: Table S2 — Calculated p-values for expression of known R. palustris phenotypes and individual expressions of marker genes and proteins (0.03 MB XLS) [file pone.0004615.s003.xls]

## Sheet: Table S2
Table S2. Calculated p-values for expression of known R. palustris phenotypes and individual expressions of marker genes and proteins.
P-values for the phenotype expression
Phenotypes		RNA: Cou vs Suc	RNA: Ben vs Suc	PRO: Cou vs Suc	PRO: Ben vs Suc
Aerobic growth in the dark (31)		0.000498732	2.70856e-05	0.000337283	0.0345255
Benzoate utilization (9)		2.03108e-06	6.44021e-05	1.4534e-06	3.96181e-06
Betta oxidation (5)		0.00022396	0.0581567	9.24602e-06	1.08203e-05
Carbon dioxide utilization (13)		0.000170125	0.00232226	0.000717813	0.001132
Formate utilization (6)		0.0632996	0.0358843
Hydrogen gas utilization (11)		0.00847729	0.0238356
Nitrogen Fixation (45)		0.000261281	5.31688e-05
Non-beta-oxidation (4)		0.0864248	0.0285531	0.0124788	0.0853132
Succinate utilization (4)		0.0444598	0.0705903	0.0699457	0.111545
Expression of individual genes/proteins representing the phenotypes
Phenotypes	Gene ID	RNA: Cou vs Suc	RNA: Ben vs Suc	PRO: Cou vs Suc	PRO: Ben vs Suc
Aerobic Growth in the dark	RPA3440	-0.124048	0.452174	-0.159643	0.5179
Aerobic Growth in the dark	RPA1763	-2.02405	-2.64783	-1.55964	-3.3821
Aerobic Growth in the dark	RPA1835	0.175952	-0.0478261	-0.259643	-0.2821
Aerobic Growth in the dark	RPA1846	-1.52405	-2.84783	-1.65964
Aerobic Growth in the dark	RPA1851	-0.424048	-1.34783	-0.759643	-1.3821
Aerobic Growth in the dark	RPA1876	-1.02405	-2.04783
Aerobic Growth in the dark	RPA2125	0.0759517	0.152174	-0.559643
Aerobic Growth in the dark	RPA4152	-0.524048	-0.647826	-0.159643	-0.0820997
Aerobic Growth in the dark	RPA2269	-1.92405	-1.84783
Aerobic Growth in the dark	RPA2471	-0.524048	-0.947826
Aerobic Growth in the dark	RPA2473	-1.02405	-0.147826	-1.15964
Aerobic Growth in the dark	RPA1741	-0.224048	-1.04783	0.240357	-0.8821
Aerobic Growth in the dark	RPA3188	-1.42405	-2.84783
Aerobic Growth in the dark	RPA2120	0.575952	0.0521739	-0.359643
Aerobic Growth in the dark	RPA3466	-0.524048	-0.547826	-0.659643	-0.9821
Aerobic Growth in the dark	RPA3470	-1.32405	-1.34783	-0.759643	-1.4821
Aerobic Growth in the dark	RPA3471	-0.624048	-1.34783	-0.959643
Aerobic Growth in the dark	RPA3480	-0.0240483	-1.24783
Aerobic Growth in the dark	RPA3500	-0.524048	-1.14783	-0.559643	-0.3821
Aerobic Growth in the dark	RPA3693	-1.12405	-1.14783	-0.259643
Aerobic Growth in the dark	RPA0501	-0.424048	0.552174	0.0403571	0.2179
Aerobic Growth in the dark	RPA3734	0.175952	-0.247826	-0.259643	-0.2821
Aerobic Growth in the dark	RPA3915	0.175952	-0.247826	-0.0596429
Aerobic Growth in the dark	RPA3930	0.675952	-0.947826
Aerobic Growth in the dark	RPA4179	-0.624048	-0.947826	-1.45964
Aerobic Growth in the dark	RPA2875	-0.124048	0.152174	-0.159643	-0.0820997
Aerobic Growth in the dark	RPA2126	0.275952	0.0521739	-1.25964
Aerobic Growth in the dark	RPA0580	-2.12405	-2.54783	-1.45964	-3.3821
Aerobic Growth in the dark	RPA0738	-0.624048	-0.947826
Aerobic Growth in the dark	RPA0820	0.875952	1.05217	0.940357	0.7179
Aerobic Growth in the dark	RPA0831	-1.12405	-2.44783
Benzoate utilization	RPA0657	3.17595	1.75217	4.54036	5.5179
Benzoate utilization	RPA0653	4.77595	4.05217	4.14036	5.1179
Benzoate utilization	RPA0650	3.87595	3.45217
Benzoate utilization	RPA0662	3.37595	2.45217	3.44036	4.0179
Benzoate utilization	RPA0660	6.37595	5.95217	4.74036	6.1179
Benzoate utilization	RPA0659	4.77595	4.75217	4.64036	6.1179
Benzoate utilization	RPA0654	4.57595	4.25217	3.94036	5.1179
Benzoate utilization	RPA0661	2.97595	1.75217	2.44036	2.8179
Benzoate utilization	RPA0658	4.17595	3.35217	4.14036	5.3179
Beta oxidation	RPA3717	1.77595	-0.247826	1.64036	1.4179
Beta oxidation	RPA3716	1.67595	0.452174	1.94036	1.7179
Beta oxidation	RPA3715	1.27595	1.35217	1.84036	1.6179
Beta oxidation	RPA3714	1.17595	1.35217	2.04036	1.7179
Beta oxidation	RPA3713	1.37595	1.25217	1.84036	1.5179
Carbon dioxide utilization	RPA4642	1.47595	1.15217	1.14036	1.3179
Carbon dioxide utilization	RPA1560	4.57595	3.25217	2.04036	2.7179
Carbon dioxide utilization	RPA1561	4.47595	3.05217	1.54036	2.3179
Carbon dioxide utilization	RPA4641	1.27595	1.05217	1.04036	1.2179
Carbon dioxide utilization	RPA4643	1.57595	0.952174	1.24036	1.4179
Carbon dioxide utilization	RPA4644	1.57595	-0.147826	1.24036	1.3179
Carbon dioxide utilization	RPA4645	0.775952	-0.747826	1.74036	1.8179
Carbon dioxide utilization	RPA1556	3.57595	5.35217
Carbon dioxide utilization	RPA1557	1.77595	2.65217
Carbon dioxide utilization	RPA1558	1.77595	2.45217	-0.359643	-0.2821
Carbon dioxide utilization	RPA1562	3.67595	1.35217
Carbon dioxide utilization	RPA1559	3.87595	2.45217	2.24036	3.0179
Carbon dioxide utilization	RPA1555	-0.424048	0.152174
Formate utilization	RPA0735	0.375952	0.752174
Formate utilization	RPA0732	-0.124048	1.35217
Formate utilization	RPA0734	0.175952	0.552174
Formate utilization	RPA0736	0.175952	0.152174
Formate utilization	RPA3201	0.775952	2.45217
Formate utilization	RPA0733	0.375952	0.552174
Hydrogen gas utilization	RPA0971	0.375952	0.352174
Hydrogen gas utilization	RPA0969	0.475952	-0.247826
Hydrogen gas utilization	RPA0968	0.175952	0.152174
Hydrogen gas utilization	RPA0959	-0.124048	0.0521739
Hydrogen gas utilization	RPA0972	0.375952	0.0521739
Hydrogen gas utilization	RPA0967	0.0759517	0.752174
Hydrogen gas utilization	RPA0966	0.975952	1.25217
Hydrogen gas utilization	RPA0965	0.475952	0.652174
Hydrogen gas utilization	RPA0964	-0.0240483	0.452174
Hydrogen gas utilization	RPA0963	0.475952	0.452174
Hydrogen gas utilization	RPA0962	0.0759517	2.25217
Nitrogen Fixation	RPA4603	0.375952	0.852174
Nitrogen Fixation	RPA4627	0.175952	0.552174
Nitrogen Fixation	RPA4624	0.575952	-0.447826
Nitrogen Fixation	RPA4625	-0.124048	0.752174
Nitrogen Fixation	RPA4633	-0.0240483	0.852174
Nitrogen Fixation	RPA4626	-0.124048	0.852174
Nitrogen Fixation	RPA4623	0.275952	-0.447826
Nitrogen Fixation	RPA4632	-0.0240483	0.152174	0.440357	0.5179
Nitrogen Fixation	RPA4628	-0.424048	0.252174
Nitrogen Fixation	RPA4602	-0.224048	0.252174
Nitrogen Fixation	RPA4629	-0.324048	0.452174
Nitrogen Fixation	RPA4630	0.175952	0.652174
Nitrogen Fixation	RPA4604	0.375952	-0.647826
Nitrogen Fixation	RPA4622	-1.22405	0.152174
Nitrogen Fixation	RPA4620	0.175952	1.35217
Nitrogen Fixation	RPA4613	-0.324048	-0.347826
Nitrogen Fixation	RPA4606	0.775952	-0.247826
Nitrogen Fixation	RPA4607	0.275952	0.252174
Nitrogen Fixation	RPA4608	-0.724048	0.252174
Nitrogen Fixation	RPA4609	0.0759517	0.552174
Nitrogen Fixation	RPA4610	-0.624048	0.152174
Nitrogen Fixation	RPA4605	0.775952	1.05217
Nitrogen Fixation	RPA4612	-0.0240483	0.152174
Nitrogen Fixation	RPA4616	-0.224048	0.652174
Nitrogen Fixation	RPA4614	-0.124048	0.352174
Nitrogen Fixation	RPA4615	-0.224048	-1.24783
Nitrogen Fixation	RPA4617	0.0759517	0.852174
Nitrogen Fixation	RPA4619	0.175952	1.35217
Nitrogen Fixation	RPA4621	-0.124048	0.552174
Nitrogen Fixation	RPA4631	-0.224048	0.252174
Nitrogen Fixation	RPA4611	-0.324048	0.452174
Nitrogen Fixation	RPA1376	-0.724048	0.252174
Nitrogen Fixation	RPA1372	-0.224048	0.252174
Nitrogen Fixation	RPA4618	0.275952	0.852174
Nitrogen Fixation	RPA1371	-0.224048	0.652174
Nitrogen Fixation	RPA1380	1.77595	0.752174
Nitrogen Fixation	RPA1379	-0.624048	0.552174
Nitrogen Fixation	RPA1373	1.27595	0.952174
Nitrogen Fixation	RPA1378	-0.124048	1.15217
Nitrogen Fixation	RPA1374	0.575952	0.552174
Nitrogen Fixation	RPA1438	-0.324048	-1.14783
Nitrogen Fixation	RPA1436	-0.924048	-0.147826
Nitrogen Fixation	RPA1437	-0.0240483	0.752174
Nitrogen Fixation	RPA1439	0.0759517	-0.247826
Nitrogen Fixation	RPA1435	-0.224048	0.652174
Non-beta oxidation	RPA1206	-0.524048	0.752174	1.64036	-0.2821
Non-beta oxidation	RPA0669	5.57595	3.75217	4.34036	2.1179
Non-beta oxidation	RPA1786	4.27595	3.05217	4.34036	1.8179
Non-beta oxidation	RPA1787	4.07595	2.65217	4.54036	1.8179
Succinate utilization	RPA0216	-0.324048	-0.0478261	-0.159643	0.1179
Succinate utilization	RPA0217	-0.124048	-0.747826	-0.259643	0.0179003
Succinate utilization	RPA0218	-0.324048	-0.647826
Succinate utilization	RPA0219	-0.624048	-1.24783
